# Supplementary material for: Simultaneous Activation of Iron- and Thiol-Based Sensor-Regulator Systems by Redox-Active Compounds
Source: Front Microbiol. 2017 Feb 2;8:139. doi: 10.3389/fmicb.2017.00139 (PMC5288332; doi:10.3389/fmicb.2017.00139)
Supplement: Supplementary file 1 [file Table_1.XLSX]

## Sheet: Sheet1
Table SI. Peptides that carry modified cysteine residues with increased mass of 108 Da caused by benzoquinone adduct formation
#SpecFilea	ScanNum	FragMethod	Precursor	IsotopeError	PrecursorError(ppm)	Charge	PRE	Peptide	POST	Protein	SpecEValueb
Replicate_1.mzXML	9450	HCD	771.324	0	-3.56085	2	K	RC+108.021CGQDDVPGDLR	A	sp|Q7AKG8|RSRA_STRCO	5.81199e-12
Replicate_1.mzXML	27485	HCD	764.741	0	2.55398	5	M	PDSDC+108.021VKFEHHFEEC+108.021SPC+108.021LEKYGLEQAVKK	L	sp|Q7AKG8|RSRA_STRCO	3.28229e-14
Replicate_1.mzXML	27529	HCD	722.319	1	-1.75748	5	E	MPDSDCVKFEHHFEECSPC+108.021LEKYGLEQAVK	K	sp|Q7AKG8|RSRA_STRCO	1.43677e-13
Replicate_1.mzXML	21615	HCD	892.106	1	-4.69892	3	L	EQAVKKLVKRC+108.021C+108.021GQDDVPGDLR	A	sp|Q7AKG8|RSRA_STRCO	2.2188e-11
Replicate_1.mzXML	45874	HCD	1131.5	0	7.87557	3	S	DC+108.021VKFEHHFEEC+108.021SPC+108.021LEKYGLEQAVK	K	sp|Q7AKG8|RSRA_STRCO	1.28369e-11
Replicate_1.mzXML	16512	HCD	793.341	1	-3.73233	2	R	C+108.021CGQDDVPGDLRAK	V	sp|Q7AKG8|RSRA_STRCO	7.40718e-12
Replicate_1.mzXML	18934	HCD	693.776	1	-3.65209	2	R	C+108.021CGQDDVPGDLR	A	sp|Q7AKG8|RSRA_STRCO	1.41244e-11
Replicate_1.mzXML	18682	HCD	693.775	1	-4.26836	2	R	C+108.021CGQDDVPGDLR	A	sp|Q7AKG8|RSRA_STRCO	1.69656e-11
Replicate_1.mzXML	18442	HCD	693.776	1	-3.56405	2	R	C+108.021CGQDDVPGDLR	A	sp|Q7AKG8|RSRA_STRCO	1.81223e-12
Replicate_1.mzXML	14626	HCD	693.283	0	8.71583	2	R	C+108.021CGQDDVPGDLR	A	sp|Q7AKG8|RSRA_STRCO	1.83795e-14
Replicate_1.mzXML	14361	HCD	693.782	1	5.15178	2	R	C+108.021CGQDDVPGDLR	A	sp|Q7AKG8|RSRA_STRCO	2.25311e-13
Replicate_1.mzXML	13551	HCD	693.779	1	1.01396	2	R	C+108.021CGQDDVPGDLR	A	sp|Q7AKG8|RSRA_STRCO	1.2194e-13
Replicate_2.mzXML	8188	HCD	435.951	0	1.33005	4	K	RC+108.021CGQDDVPGDLRAK	V	sp|Q7AKG8|RSRA_STRCO	2.47608e-11
Replicate_2.mzXML	8063	HCD	566.223	0	4.85073	2	K	EMPDSDC+108.021VK	F	sp|Q7AKG8|RSRA_STRCO	1.21412e-12
Replicate_2.mzXML	9363	HCD	528.9	0	4.61603	3	R	C+108.021CGQDDVPGDLRAK	V	sp|Q7AKG8|RSRA_STRCO	7.79001e-17
Replicate_2.mzXML	10463	HCD	693.279	0	3.69762	2	R	C+108.021CGQDDVPGDLR	A	sp|Q7AKG8|RSRA_STRCO	1.62657e-13
Replicate_2.mzXML	10403	HCD	846.858	0	5.33339	2	R	C+108.021C+108.021GQDDVPGDLRAK	V	sp|Q7AKG8|RSRA_STRCO	4.98961e-12
Replicate_2.mzXML	11781	HCD	747.289	0	2.28692	2	R	C+108.021C+108.021GQDDVPGDLR	A	sp|Q7AKG8|RSRA_STRCO	1.31955e-14
Each value was acquired from MS/MS data using MS-GF+ algorithm. Only the data with SpecEValue of less than 1 E-10 were presented.
a. Two indipendent experiments were performed
b. Spectrum Expectation Value
